# Supplementary material for: Effectiveness of mobile phone text message reminder interventions to improve adherence to antiretroviral therapy among adolescents living with HIV: A systematic review and meta-analysis
Source: PLoS One. 2021 Jul 22;16(7):e0254890. doi: 10.1371/journal.pone.0254890 (PMC8297901; doi:10.1371/journal.pone.0254890)
Supplement: S3 Appendix — (XLSX) [file pone.0254890.s003.xlsx]

## Sheet: Sheet1
Author Year	Intervention	Number of Participants	Drop-out	Follow-up period	Adherence mesurement at follow-up
					Mean adherence rate	Standard Deviation	95% Confidence Interval
Abiodun 2019	one-way text message	106	1	20 weeks	0.68	0.24
	standard of care	106	2	20 weeks	0.65	0.28
Linnemayr 2014	one-way text message	110	18	48 weeks	0.64		0.58 - 0.70
	two-way text message	110	24	48 weeks	0.61		0.56 - 0.67
	pooled intervention1	220	42	48 weeks	0.63		0.59 - 0.67
	standard of care	112	17	48 weeks	0.67		0.62 - 0.72
Mimiaga 2019	two-way text message	7	0	4 months	0.87	0.295
	standard of care	7	0	4 months	0.48	0.26
1 - polled intervention = (one-way text message) + (two-way text message)
